# Supplementary material for: Tetrahedral DNA Framework-Programmed Electrochemical Biosenors with Gold Nanoparticles for Ultrasensitive Cell-Free DNA Detection
Source: Nanomaterials (Basel). 2022 Feb 16;12(4):666. doi: 10.3390/nano12040666 (PMC8879424; doi:10.3390/nano12040666)
Supplement: Supplementary file 1 [file nanomaterials-12-00666-s001.zip]

Archive with 1 entries (1 files):
- nanomaterials-1578527-supplementary.pdf
